# Supplementary material for: Multi-omic signatures of atherogenic dyslipidaemia: pre-clinical target identification and validation in humans
Source: J Transl Med. 2021 Jan 6;19:6. doi: 10.1186/s12967-020-02663-8 (PMC7789501; doi:10.1186/s12967-020-02663-8)
Supplement: Supplementary file 2 — Additional file 2. The complete dataset involving results from untargeted (LC/MS) as well as targeted determinations (LC/MS or ELISA). [file 12967_2020_2663_MOESM2_ESM.xlsx]

## Sheet: Proteins_WT vs KO
No		UniProtKB ID		Q value		Ratio		Peptide count		Protein annotation (short name)
1		P15535		N/A		Only in 2#		2		Beta-1,4-galactosyltransferase 1 (Beta-1,4-GalTase 1)
2		P07310		N/A		Only in 1#		2		Creatine kinase M-type (M-CK)
3		P29533		N/A		Only in 1		2		Vascular cell adhesion protein 1 (VCAM-1)
4		P02468		N/A		Only in 1		2		Laminin subunit gamma-1 (S-LAM gamma)
5		P24270		N/A		Only in 2		3		Catalase (Cat)
6		O89023		N/A		Only in 1		2		Tripeptidyl-peptidase 1 (TPP-1)
7		P63017		N/A		Only in 1		2		Heat shock cognate 71 kDa protein (Hspa8)
8		P04918		N/A		Only in 1		5		Serum amyloid A-3 protein (SAA3)
9		P06728		3e-05		0.57		64		Apolipoprotein A-IV (ApoA-IV)
10		P13020		3e-05		0.48		31		Gelsolin (GSN)
11		E9Q414		3e-05		1.44		339		Apolipoprotein B-100 (ApoB-100)
12		P05366		3e-05		3.13		11		Serum amyloid A-1 protein (SAA1)
13		P05367		3e-05		3.34		15		Serum amyloid A-2 protein (SAA2)
14		A6X935		3e-05		1.38		72		Inter alpha-trypsin inhibitor, heavy chain 4 (ITI-HC4)
15		Q61838		0.00073		0.82		81		Alpha-2-macroglobulin (Alpha-2-M)
16		Q921I1		0.00077		0.43		23		Serotransferrin (Transferrin/STF)
17		P07309		0.00082		0.71		9		Transthyretin (TTR)
18		P12246		0.00367		2.55		10		Serum amyloid P-component (SAP)
19		P06683		0.00377		1.44		17		Complement component C9 (C9)
20		Q91X72		0.00489		0.58		22		Hemopexin (HPX)
21		P31532		0.01109		1.67		14		Serum amyloid A-4 protein (SAA4)
22		P07758		0.01969		1.46		14		Alpha-1-antitrypsin 1-1 (Serpina 1a)
23		Q00896		0.01969		1.39		14		Alpha-1-antitrypsin 1-3 (Serpina 1c)
24		P04186		0.02333		1.35		17		Complement factor B (CFB)
25		P22599		0.03604		1.44		6		Alpha-1-antitrypsin 1-2 (Serpina 1b)
26		Q80W65		0.03649		1.83		11		Proprotein convertase subtilisin/kexin type 9 (PCSK9)
27		Q8BPB5		0.03766		0.73		7		EGF-containing fibulin-like extracellular matrix protein 1 (FIBL-3)
28		P51885		0.03795		1.58		17		Lumican (LUM)
29		P06909		0.03892		1.31		23		Complement factor H (CFH)
30		P28653		0.03905		1.95		13		Biglycan (BGN)
31		Q60994		0.03943		0.45		6		Adiponectin (AdipoQ/APN)
32		P70375		0.04003		1.55		9		Coagulation factor VII (FVII)
33		Q08761		0.04005		0.79		12		Vitamin K-dependent protein S (VKDP-S)
34		Q9Z1T2		0.04106		1.47		2		Thrombospondin-4 (TSP-4)
35		Q8K0E8		0.04213		1.62		10		Fibrinogen beta chain (FGB)
36		Q9QXC1		0.04378		1.54		4		Fetuin-B (FETUB)
37		O08677		0.04451		1.29		19		Kininogen-1 (KNG1)
38		P09470		0.04568		1.66		28		Angiotensin-converting enzyme (ACE)
39		P26262		0.04571		1.48		11		Plasma kallikrein (pKal)
40		O08538		0.04864		1.62		8		Angiopoietin-1 (ANG-1)
41		Q8CIZ8		0.04903		1.83		19		Von Willebrand factor (vWF)
42		P34928		0.04954		1.54		7		Apolipoprotein C-I (ApoC-I)
43		P18242		0.04966		1.38		4		Cathepsin D (Cath-D)
44		P33622		0.04986		1.47		8		Apolipoprotein C-III (ApoC-III)
45		P04202		0.04997		1.44		8		Transforming growth factor beta-1 (TGF-beta-1)
46		P52430		0.05003		0.58		25		Serum paraoxonase/arylesterase 1 (PON-1)
47		P46412		0.05015		0.72		10		Glutathione peroxidase 3 (GPx-3)
48		P18527		0.05123		1.81		2		Ig heavy chain V region 914
49		P07724		0.05127		1.52		39		Serum albumin (Alb-1)
50		P08226		0.05167		0.43		49		Apolipoprotein E (Apo-E)
51		P01878		0.05245		1.73		12		Ig alpha chain C region
52		P01872		0.05275		1.65		27		Ig mu chain C region
53		Q00898		0.05432		1.58		16		Alpha-1-antitrypsin 1-5 (Serpina 1e)
54		Q9DBB9		0.05521		1.69		20		Carboxypeptidase N subunit 2 (CPN2)
55		Q00897		0.05565		1.84		9		Alpha-1-antitrypsin 1-4 (Serpina 1d)
56		P01843		0.05743		1.52		6		Ig lambda-1 chain C region
57		P01898		0.05832		1.43		20		H-2 class I histocompatibility antigen, Q10 alpha chain (H2-Q10)
58		P07759/Q5I2A0		0.06034		0.75		11		Serine protease inhibitor A3K/Serine protease inhibitor A3G (Serpin A3K/A3G)
59		P01757/P01756/P06330		0.06721		1.34		4		Ig heavy chain V region J558/Ig heavy chain V region MOPC 104E/Ig heavy chain V region AC38 205.12
60		Q8C165		0.06725		1.23		14		Probable carboxypeptidase PM20D1 (PM20D1)
61		P97290		0.06729		0.67		24		Plasma protease C1 inhibitor (C1 Inh)
62		P01750		0.06743		1.73		3		Ig heavy chain V region 102
63		P01867		0.06756		1.49		6		Ig gamma-2B chain C region (IGH-3)
64		Q8BND5		0.06769		1.85		20		Sulfhydryl oxidase 1 (mSOx)
65		Q8CFG9/Q3UZ09/Q8CG16		0.06775		2.05		25		Complement C1r-B subcomponent/Complement C1r subcomponent-like protein/Complement C1r-A subcomponent (C1RB/C1r-LP/C1RA)
66		P04946/P01648/P01647/P01646/P01643/P01644/P01645		0.06789		1.63		5		Ig kappa chain V-V region NQ5-89.4/Ig kappa chain V-V region HP 91A3/Ig kappa chain V-V region HP 124E1/Ig kappa chain V-V region HP 123E6/Ig kappa chain V-V region MOPC 173/Ig kappa chain V-V region HP R16.7/Ig kappa chain V-V region HP 93G7
67		O09061		0.06799		0.74		15		Proteasome subunit beta type-1 (PSMB1)
68		P55065		0.06805		1.93		25		Phospholipid transfer protein (PLTP)
69		P01837		0.06895		1.62		7		Ig kappa chain C region (IGKC)
70		P01803/P01804/P01802/P01800/P01801/P01798/P01799		0.06897		1.74		5		Ig heavy chain V region AMPC1/Ig heavy chain V-III region HPC76 (Fragment)/Ig heavy chain V-III region W3082/Ig heavy chain V-III region T957/Ig heavy chain V-III region J606/Ig heavy chain V-III region E109/Ig heavy chain V-III region ABE-47N
71		Q9CQF9		0.07002		0.53		8		Prenylcysteine oxidase (PCYOX1)
72		Q8R121		0.09542		1.73		27		Protein Z-dependent protease inhibitor (PZI)
73		P01869/P01868		0.13714		1.38		8		Ig gamma-1 chain C region, membrane-bound form/Ig gamma-1 chain C region secreted form (IGHG1)
74		Q9JM99		0.195		1.66		13		Proteoglycan 4 (PRG4)
75		P39876		0.19636		1.89		4		Metalloproteinase inhibitor 3 (TIMP-3)
76		P28665/P28666		0.19698		0.62		75		Murinoglobulin-1/Murinoglobulin-2 (MuG1/MuG2)
77		Q9DBD0		0.19761		0.74		9		Inhibitor of carbonic anhydrase (ICA)
78		O89020		0.19941		0.68		3		Afamin (Alpha-Alb)
79		Q9R1P0		0.2016		0.77		10		Proteasome subunit alpha type-4 (PSMA4)
80		P01863/P01865		0.20388		1.84		6		Ig gamma-2A chain C region, A allele/Ig gamma-2A chain C region, membrane-bound form (IGHG)
81		P01592		0.20388		1.52		3		Immunoglobulin J chain (Jchain)
82		Q9ES30		0.20571		2.65		6		Complement C1q tumor necrosis factor-related protein 3 (CORS26)
83		Q9R1P1		0.20681		0.48		8		Proteasome subunit beta type-3 (PSMB3)
84		Q60590		0.23211		2.16		2		Alpha-1-acid glycoprotein 1 (AGP 1)
85		Q07235		0.25169		1.23		29		Glia-derived nexin (GDN)
86		P01942		0.2625		1.34		10		Hemoglobin subunit alpha (HBA)
87		Q9QWK4		0.2641		1.95		7		CD5 antigen-like (mAIM)
88		P18525/P18528		0.27429		1.41		3		Ig heavy chain V region 5-84/Ig heavy chain V region 6.96
89		Q9JJN5		0.30046		0.53		19		Carboxypeptidase N catalytic chain (CPN)
90		Q8BH35		0.30522		2.43		17		Complement component C8 beta chain (C8B)
91		P01845		0.30522		1.83		3		Ig lambda-3 chain C region (IGLC3)
92		P30412		0.30627		0.72		3		Peptidyl-prolyl cis-trans isomerase C (PPIase C)
93		Q8CFG8/Q8CG14		0.30682		2.39		24		Complement C1s-B subcomponent/Complement C1s-A subcomponent (C1SB/C1SA)
94		O88947		0.32529		1.61		9		Coagulation factor X (F10)
95		Q64726		0.33085		1.47		4		Zinc-alpha-2-glycoprotein (Zn-alpha-2-GP)
96		P16294		0.335		1.73		4		Coagulation factor IX (F9)
97		P26039		0.36986		0.61		26		Talin-1 (TLN1)
98		P01027		0.37581		2.65		163		Complement C3 (C3)
99		P23953/Q8VCT4		0.39316		0.77		20		Carboxylesterase 1C/Carboxylesterase 1D (CES1C/CES1D)
100		Q5FW60		0.396		0.82		7		Major urinary protein 20 (MUP20)
101		Q61781/Q9Z2K1/P08730/P19001/Q9QWL7/Q61414		0.41175		0.91		3		Keratin, type I cytoskeletal 14/Keratin, type I cytoskeletal 16/Keratin, type I cytoskeletal 13/Keratin, type I cytoskeletal 19/Keratin, type I cytoskeletal 17/Keratin, type I cytoskeletal 15 (CK-13-17, 19)
102		Q9Z2U1		0.41354		0.62		7		Proteasome subunit alpha type-5 (PSMA5)
103		Q71KU9		0.44667		0.57		10		Fibrinogen-like protein 1 (Mfrep-1)
104		Q01279		0.46098		1.77		5		Epidermal growth factor receptor (EGFR)
105		P99026		0.46518		0.72		11		Proteasome subunit beta type-4 (PSMB4)
106		P63101		0.48857		1.42		3		14-3-3 protein zeta/delta (KCIP-1)
107		P42703		0.48918		1.8		5		Leukemia inhibitory factor receptor (LIF-R)
108		P49182		0.51594		0.64		13		Heparin cofactor 2 (HC-II)
109		P49722		0.51828		0.85		14		Proteasome subunit alpha type-2 (PSMA2)
110		Q9JHK5		0.5184		1.92		3		Pleckstrin (PLEK)
111		Q8C1C1		0.5184		1.25		2		Proactivator polypeptide-like 1 (PSAPL1)
112		P01636		0.51876		1.43		5		Ig kappa chain V-V region MOPC 149
113		Q8BTM8		0.52031		0.75		6		Filamin-A (FLN-A)
114		P01812/P01806/P01807/P01808/P01810		0.52031		1.38		4		Ig heavy chain V region MOPC 173/Ig heavy chain V region 441/Ig heavy chain V region X44/Ig heavy chain V region T601/Ig heavy chain V region J539
115		P21614		0.52031		1.69		25		Vitamin D-binding protein (DBP)
116		P29699		0.52116		2.05		2		Alpha-2-HS-glycoprotein (AHSG)
117		Q6IRU2		0.52159		0.68		11		Tropomyosin alpha-4 chain (TPM4)
118		Q91ZX7		0.52622		1.79		29		Prolow-density lipoprotein receptor-related protein 1 (LRP-1)
119		Q07797		0.52622		2.06		8		Galectin-3-binding protein (CyCAP)
120		Q60963		0.5312		1.85		11		Platelet-activating factor acetylhydrolase
121		O70435		0.53206		0.92		16		Proteasome subunit alpha type-3 (PSMA3)
122		Q8K1I3		0.534		1.17		5		Secreted phosphoprotein 24 (SPP-24)
123		O88783		0.53419		1.44		80		Coagulation factor V (F5)
124		P07901		0.53476		0.89		8		Heat shock protein HSP 90-alpha (HSP 86)
125		O35955		0.5374		1.16		8		Proteasome subunit beta type-10 (PSMB10)
126		P08003		0.558		1.33		2		Protein disulfide-isomerase A4 (ER protein 72/PDIA4)
127		Q61247		0.56		1.64		22		Alpha-2-antiplasmin (Alpha-2-AP)
128		P60710/P63260/Q8BFZ3		0.56271		0.7		10		Actin, cytoplasmic 1/Actin, cytoplasmic 2/Beta-actin-like protein 2 (ACTB/ACTG1/ACTBL2)
129		P14428/P03991/P01901/P04223		0.56292		1.47		4		H-2 class I histocompatibility antigen, K-Q alpha chain (Fragment)/H-2 class I histocompatibility antigen, K-W28 alpha chain/H-2 class I histocompatibility antigen, K-B alpha chain/H-2 class I histocompatibility antigen, K-K alpha chain (H-2K(Q)/H-2K1/H-2K(B)/H-2K(K))
130		O88968		0.57436		0.85		13		Transcobalamin-2 (TC-2)
131		Q7TMR0		0.57468		1.17		2		Lysosomal Pro-X carboxypeptidase (PRCP)
132		Q9CWH6/Q9Z2U0		0.57649		0.93		15		Proteasome subunit alpha type-7-like/Proteasome subunit alpha type-7 (PSMA8/PSMA7)
133		A2AQ07		0.58779		0.83		9		Tubulin beta-1 chain (TUBB1)
134		P21765		0.59063		0.61		2		Epididymal secretory glutathione peroxidase (GPx-5)
135		Q8VCG4		0.59921		1.24		4		Complement component C8 gamma chain (C8G)
136		Q8VDD5		0.62379		0.88		7		Myosin-9 (MYH9)
137		P17156/P16627/P20029		0.63		1.27		12		Heat shock-related 70 kDa protein 2/Heat shock 70 kDa protein 1-like/78 kDa glucose-regulated protein (HSPA2/HSPA1L/HSPA5)
138		Q8K558		0.64297		1.58		3		Trem-like transcript 1 protein (TLT-1)
139		P97812		0.64437		0.84		3		Indian hedgehog protein (IHH)
140		P01844		0.65105		1.39		4		Ig lambda-2 chain C region (IGLC2)
141		P01727/P01723		0.65195		1.25		2		Ig lambda-1 chain V region S43/Ig lambda-1 chain V region
142		P01656/P01654/P01655		0.65195		1.31		2		Ig kappa chain V-III region MOPC 70/Ig kappa chain V-III region PC 2880/PC 1229/Ig kappa chain V-III region PC 7132
143		Q9WVJ9		0.65925		0.75		2		EGF-containing fibulin-like extracellular matrix protein 2 (FIBL-4)
144		P47867		0.6605		0.86		3		Secretogranin-3 (SgIII)
145		P33587		0.69907		0.55		9		Vitamin K-dependent protein C (PROC/VKDP-C)
146		P03953		0.70242		1.66		5		Complement factor D (CFD)
147		Q61805		0.70286		1.79		11		Lipopolysaccharide-binding protein (LBP)
148		Q9R1P3		0.72692		0.92		10		Proteasome subunit beta type-2 (PSMB2)
149		Q9JJH1		0.72739		1.11		3		Ribonuclease 4 (RNase 4)
150		Q61129		0.73059		1.24		4		Complement factor I (CFI)
151		Q80YC5		0.73083		1.52		5		Coagulation factor XII (F12)
152		Q9ESB3		0.73227		0.93		11		Histidine-rich glycoprotein (HPRG)
153		Q61703		0.73374		1.45		47		Inter-alpha-trypsin inhibitor heavy chain H2 (ITI-HC2)
154		Q99LJ1		0.73511		0.95		4		Tissue alpha-L-fucosidase (FUCA1)
155		Q8CG19		0.74152		0.64		7		Latent-transforming growth factor beta-binding protein 1 (LTBP-1)
156		Q8BK48		0.74897		0.86		3		Pyrethroid hydrolase Ces2e (CES2E)
157		P08607		0.74897		1.48		9		C4b-binding protein (C4BP)
158		Q07456		0.74939		0.95		4		Protein AMBP (AMBP)
159		P05977		0.74978		0.73		2		Myosin light chain 1/3, skeletal muscle isoform (MLC1/MLC3)
160		P26339		0.75709		1.11		3		Chromogranin-A (CgA)
161		Q8BHN3		0.7575		1.17		11		Neutral alpha-glucosidase AB (GANAB)
162		O08795		0.7575		1.25		4		Glucosidase 2 subunit beta (PKCSH)
163		P62204/Q9D6P8		0.76107		0.72		4		Calmodulin/Calmodulin-like protein 3 (CALM/CALML3)
164		P70194		0.76246		0.96		2		C-type lectin domain family 4 member F (CLEC4F)
165		Q8K182		0.76564		1.46		21		Complement component C8 alpha chain (C8A)
166		P52480		0.76596		0.66		4		Pyruvate kinase PKM (PKM)
167		Q9R1P4		0.7866		0.84		16		Proteasome subunit alpha type-1 (PSMA1)
168		Q8VCM7		0.79033		1.53		9		Fibrinogen gamma chain (FGG)
169		O88200		0.80649		1.09		10		C-type lectin domain family 11 member A (CLEC11A)
170		O09043		0.80652		0.86		4		Napsin-A (NAPSA)
171		P68134/P68033/P62737/P63268		0.80827		0.63		4		Actin, alpha skeletal muscle/Actin, alpha cardiac muscle 1/Actin, aortic smooth muscle/Actin, gamma-enteric smooth muscle (ACTA1, ACTC1, ACTA2, ACTG2)
172		P01678/P01675/P01679/P01676/P01677		0.81		1.34		3		Ig kappa chain V-VI region SAPC 10/Ig kappa chain V-VI region XRPC 44/Ig kappa chain V-VI region J539/Ig kappa chain V-VI region XRPC 24/Ig kappa chain V-VI region TEPC 601/TEPC 191
173		P28063		0.81		0.96		9		Proteasome subunit beta type-8 (PSMB8)
174		Q9QWR8		0.85443		1.09		3		Alpha-N-acetylgalactosaminidase (NAGA)
175		Q02105		0.86199		1.52		6		Complement C1q subcomponent subunit C (C1QC)
176		Q06890		0.86231		0.79		34		Clusterin (CLU/Apo-J)
177		Q00724		0.86231		0.87		2		Retinol-binding protein 4 (RBP)
178		Q9JHH6		0.86241		0.66		12		Carboxypeptidase B2 (CPB2)
179		Q8C7G5		0.86306		0.71		24		Apolipoprotein A-V (ApoA-V)
180		O89051		0.86337		0.88		2		Integral membrane protein 2B (ITM2B)
181		P18524		0.86337		1.36		2		Ig heavy chain V region RF
182		P03976		0.86464		1.41		2		Ig kappa chain V-II region 17S29.1
183		P28076/O35522		0.86592		0.85		7		Proteasome subunit beta type-9 (PSMB9)
184		Q05793		0.86693		0.79		3		Basement membrane-specific heparan sulfate proteoglycan core protein (HSPG)
185		O70456		0.8682		1.28		9		14-3-3 protein sigma (SFN)
186		P02088/P02089		0.8683		1.16		12		Hemoglobin subunit beta-1/Hemoglobin subunit beta-2 (HBB-B1/HBB-B2)
187		P70195		0.8683		0.93		9		Proteasome subunit beta type-7 (PSMB7)
188		Q9QUN9		0.86891		0.68		2		Dickkopf-related protein 3 (DKK-3)
189		P09103		0.87256		1.37		6		Protein disulfide-isomerase (PDIA1)
190		Q99MQ4		0.87256		0.96		4		Asporin (ASPN)
191		Q9Z1R3		0.87333		0.58		2		Apolipoprotein M (ApoM)
192		Q80XD8		0.87517		1.05		4		Proline-rich acidic protein 1 (PRAP1)
193		P29416		0.87864		0.92		4		Beta-hexosaminidase subunit alpha (HEXA)
194		P98064		0.88129		1.29		12		Mannan-binding lectin serine protease 1 (MASP1)
195		P16301		0.8835		1.26		22		Phosphatidylcholine-sterol acyltransferase (LCAT)
196		O70362		0.8835		1.61		32		Phosphatidylinositol-glycan-specific phospholipase D (PI-G PLD)
197		P70389		0.89354		0.85		30		Insulin-like growth factor-binding protein complex acid labile subunit (ALS)
198		Q9R182		0.89604		1.46		4		Angiopoietin-related protein 3 (ANGPTL3)
199		Q60692		0.89903		0.92		4		Proteasome subunit beta type-6 (PSMB6)
200		Q9QUM9		0.9		0.85		8		Proteasome subunit alpha type-6 (PSMA6)
201		P29621/Q03734		0.9		1.44		10		Serine protease inhibitor A3C/Serine protease inhibitor A3M (Serpin A3C/Serpin A3M)
202		P27656		0.90245		1.72		13		Hepatic triacylglycerol lipase (HL)
203		Q64727		0.90335		1.48		5		Vinculin (VCL)
204		P08113		0.90529		1.17		7		Endoplasmin (HSP90B1)
205		Q60841		0.90857		1.51		5		Reelin (RELN)
206		P01728		0.91089		1.22		2		Ig lambda-2 chain V region
207		Q9Z2W0		0.93046		1.06		5		Aspartyl aminopeptidase (DNPEP)
208		O55222		0.93387		1.25		3		Integrin-linked protein kinase (ILK)
209		Q3V2T4		0.93398		1.07		3		Keratinocyte differentiation-associated protein (KRTDAP)
210		P70274		0.9344		0.53		3		Selenoprotein P (SeP)
211		Q91WP0		0.93451		1.37		16		Mannan-binding lectin serine protease 2 (MASP2)
212		Q91WP6		0.93472		1.35		8		Serine protease inhibitor A3N (Serpin A3N)
213		Q9JHI0		0.93482		2.08		3		Matrix metalloproteinase-19 (MMP-19)
214		Q9CQV8/P68510/P61982/P68254		0.93516		1.18		6		14-3-3 protein beta/alpha/14-3-3 protein eta/14-3-3 protein gamma/14-3-3 protein theta (YWHAB/YWHAH/YWHAG/YWHAQ)
215		Q9D1H9		0.93682		1.42		3		Microfibril-associated glycoprotein 4 (MFAP4)
216		Q9JJZ2/P68369/P68368/P05213/P68373/P05214		0.9369		0.87		13		Tubulin alpha-8 chain/Tubulin alpha-1A chain/Tubulin alpha-4A chain/Tubulin alpha-1B chain/Tubulin alpha-1C chain/Tubulin alpha-3 chain (TUBA8/TUBA1A/TUBA4A/TUBA1B/TUBA1C/TUBA3A)
217		P01887		0.97019		1.45		6		Beta-2-microglobulin (B2M)
218		Q00623		0.97019		0.78		63		Apolipoprotein A-I (ApoA-I)
219		O08529		0.97019		1.05		6		Calpain-2 catalytic subunit (CAPN2)
220		Q07968		0.97121		1.35		3		Coagulation factor XIII B chain (F13B)
221		Q9Z0M6		0.972		1.83		6		CD97 antigen (CD97)
222		Q62465		0.97254		0.96		6		Synaptic vesicle membrane protein VAT-1 homolog (VAT1)
223		P70663		0.97676		1.08		7		SPARC-like protein 1 (SPARCL1)
224		Q06194		0.97842		1.39		2		Coagulation factor VIII (F8)
225		Q61508		0.97892		0.63		17		Extracellular matrix protein 1 (ECM1)
226		Q60605		0.9862		0.84		4		Myosin light polypeptide 6 (MYL6)
227		Q80YX1		0.9883		0.88		17		Tenascin (TN)
228		Q8CGP7/Q6GSS7/Q8R1M2/Q8CGP5/P22752/Q64523/Q8CGP6		0.99171		1.09		2		Histone H2A type 1-K/Histone H2A type 2-A/Histone H2A.J/Histone H2A type 1-F/Histone H2A type 1/Histone H2A type 2-C/Histone H2A type 1-H (H2AC15/HIST2H2AA1/H2AJ/HIST1H2AF/H2AC4/H2AC20/H2AC12)
229		P07743		0.9929		1.11		3		BPI fold-containing family A member 2 (BPIFA2)
230		Q8VI78		0.99625		1.14		5		Phospholipase A1 member A (PLA1A)
231		Q02819		0.99963		1.17		22		Nucleobindin-1 (NUCB1)
232		P01639		1		1.21		5		Ig kappa chain V-V region MOPC 41
233		Q6YGZ1		1		1.24		6		Heparanase (HPSE)
234		P20918		1		0.93		22		Plasminogen (PLG)
235		Q01853		1		1.15		4		Transitional endoplasmic reticulum ATPase (TER ATPase)
236		P51437		1		1.38		2		Cathelin-related antimicrobial peptide (CAMP)
237		Q8BH61		1		1.28		23		Coagulation factor XIII A chain (F13a1)
238		P35441/Q03350		1		1.44		47		Thrombospondin-1/Thrombospondin-2 (TSP-1/2)
239		P10493		1		1.35		3		Nidogen-1 (NID-1)
240		B2RPV6		1		1.21		21		Multimerin-1 (MMRN1)
241		Q9Z126		1		1.39		4		Platelet factor 4 (PF-4)
242		P97298		1		0.95		5		Pigment epithelium-derived factor (PEDF)
243		Q8K0D2		1		1.07		15		Hyaluronan-binding protein 2 (HABP2)
244		O55234		1		0.92		8		Proteasome subunit beta type-5 (PSMB5)
245		P10126/P62631		1		0.87		7		Elongation factor 1-alpha 1/Elongation factor 1-alpha 2 (EF-1-alpha-1/EF-1-alpha-2)
246		Q61702		1		1.52		37		Inter-alpha-trypsin inhibitor heavy chain H1 (ITI-HC1)
247		Q61646		1		1.17		11		Haptoglobin (HP)
248		P11276		1		1.23		140		Fibronectin (FN)
249		P11247		1		0.88		4		Myeloperoxidase (MPO)
250		P14106		1		1.26		9		Complement C1q subcomponent subunit B (C1QB)
251		P11152		1		1.05		5		Lipoprotein lipase (LPL)
252		Q9WVH9		1		1.03		4		Fibulin-5 (FIBL-5)
253		P09813		1		0.92		11		Apolipoprotein A-II (ApoA-II)
254		Q09200		1		1.04		3		Beta-1,4 N-acetylgalactosaminyltransferase 1 (GalNAc-T)
255		P51910		1		0.9		10		Apolipoprotein D (ApoD)
256		Q61207		1		1.02		9		Sulfated glycoprotein 1 (SGP-1)
257		P41317		1		1.05		6		Mannose-binding protein C (MBP-C)
258		P03987		1		1.11		10		Ig gamma-3 chain C region
259		P20152/P31001		1		0.88		7		Vimentin/Desmin (VIM/DES)
260		P14211		1		0.92		9		Calreticulin (CALR)
261		Q9CQW3		1		0.89		6		Vitamin K-dependent protein Z (VKDP-Z)
262		Q8R1U2		1		1.16		7		Cell growth regulator with EF hand domain protein 1 (CGREF1)
263		Q8K1B8		1		1.28		5		Fermitin family homolog 3 (FERMT3)
264		Q91V80		1		1.12		7		Apolipoprotein F (ApoF)
265		Q08879		1		1.03		15		Fibulin-1 (FIBL-1)
266		P19221		1		1.07		21		Prothrombin (F2)
267		O35887		1		0.96		16		Calumenin (CALU)
268		P16858		1		0.89		11		Glyceraldehyde-3-phosphate dehydrogenase (GAPDH)
269		P21107/P58771		1		0.91		3		Tropomyosin alpha-3 chain/Tropomyosin alpha-1 chain (TPM3/TPM1)
270		Q61704		1		1.26		39		Inter-alpha-trypsin inhibitor heavy chain H3 (ITI-HC3)
271		P06684		1		1.08		75		Complement C5 (C5)
272		Q61147		1		0.96		72		Ceruloplasmin (CP)
273		Q9R0E2		1		0.95		10		Procollagen-lysine,2-oxoglutarate 5-dioxygenase 1 (PLOD1)
274		P98086		1		1.07		11		Complement C1q subcomponent subunit A (C1QA)
275		P29788		1		1.14		12		Vitronectin (VN)
276		P12399		1		0.98		4		Protein CTLA-2-alpha (CTLA2A)
277		O70165		1		1.05		18		Ficolin-1 (FCN1)
278		Q05020		1		1.03		5		Apolipoprotein C-II (ApoC-II)
279		P01029		1		1.02		123		Complement C4-B (C4B)
Ratio: ApoE/LDLR-/-/control
* N/A – not applicable; # only in 1 refers to ApoE/LDLR–/–, while in 2 refers to controls.

## Sheet: AA_WT vs KO
	AA (uM)	Taurine		4-Hydroxyproline		Asparagine		Aspartic Acid		Serine		Glycine		Betaine		Sarcosine		Glutamic Acid		Glutamine		Threonine		Alanine		Citrulline		Proline		β-Alanine		Cystine		α-Amino-n-butyric Acid		γ-Aminobutyric Acid		1-Methylnicotinamide		Creatinine		β-Aminoisobutyric Acid		Cystathionine		Valine		Methionine
WT
1		111.203		5.78481		46.8982		13.0929		187.391		289.538		61.625		6.15886		94.0826		415.754		218.037		490.535		49.4502		56.8791		8.58842		8.66643		28.2401		1.93667		0.509025		15.4738		5.66071		0.947148		169.056		42.8813
2		127.062		5.6508		38.8352		7.35284		153.516		303.019		41.5068		7.13606		101.911		453.773		194.645		406.585		39.1898		56.8254		5.42117		7.24167		23.1068		1.45096		0.534635		15.714		6.01083		1.08663		184.943		42.7588
3		158.876		5.87438		43.055		16.9868		179.667		497.545		59.8629		8.44264		46.3967		617.431		146.179		366.407		58.9089		74.5312		7.06003		3.54842		15.3073		1.15454		0.514634		12.2075		5.06792		1.24934		207.781		36.4451
4		127.067		6.8399		29.8453		21.5992		168.501		311.818		49.7801		9.79095		144.91		519.441		214.133		487.464		56.0008		71.1007		7.80459		7.20959		26.2511		0.0239855		0.363435		18.0263		5.13383		1.25187		259.574		33.7708
5		111.268		5.09669		28.8901		3.65677		177.206		308.979		54.1712		6.41814		145.455		515.22		148.765		363.099		56.1093		67.1019		10.4503		6.37885		25.6303		0.0545772		0.467089		15.7696		3.23571		0.797208		148.192		30.3284
6		95.505		6.46171		25.0141		14.2661		136.703		476.288		44.4309		6.70733		32.0468		452.276		225.302		293.946		55.4043		74.1358		4.64923		7.67035		14.2595		1.45478		0.50325		21.6688		2.76855		0.841491		194.595		32.1393
7		128.028		4.59394		14.265		9.19523		127.364		333.426		50.6493		5.53606		91.0205		496.247		115.14		422.988		59.5737		78.0637		6.59295		11.4286		16.4909		0.905918		0.368598		13.6013		3.12225		0.379716		143.932		33.629
8		124.846		5.61137		26.1842		8.43583		173.81		190.408		49.7012		8.14264		76.1287		360.737		86.1027		317.002		64.1132		57.8692		14.4786		4.70777		14.4275		1.53667		0.311888		14.3097		3.52952		0.584169		144.607		30.9932
9		120.732		5.83952		43.5958		8.61391		187.15		212.181		32.9051		10.1309		63.2875		397.569		116.572		347.046		62.6887		58.323		4.46958		10.9926		17.835		0.0639855		0.390495		16.4123		4.87867		0.654751		141.69		40.8813
Average		122.732		5.75035		32.9536		11.4666		165.701		324.8		49.4036		7.60707		88.3599		469.828		162.764		388.341		55.7155		66.0922		7.72388		7.53826		20.172		0.953565		0.440339		15.9092		4.37867		0.865814		177.152		35.9808
ApoE/LDLR–/–
1		77.1549		10.1321		44.1006		16.5528		190.247		390.891		55.7802		5.9557		125.063		382.923		174.844		558.526		59.8618		90.1719		9.7627		3.17465		20.7721		0.410963		0.961272		18.1371		6.78545		1.30352		209.75		31.435
2		81.8207		7.89012		25.0332		18.7141		235.925		455.346		56.6544		9.01536		113.552		331.611		114.667		524.604		49.1761		76.6141		3.70679		2.12302		20.0078		1.16913		0.708321		16.5296		11.5456		0.684041		146.947		31.3258
3		68.138		8.64798		27.5448		9.54267		149.881		449.514		45.2977		9.66091		98.5244		319.715		191.393		428.568		35.4456		64.7183		12.9836		5.53089		21.2439		0.831193		0.928796		19.6727		3.55317		0.918762		164.793		32.4657
4		66.7047		9.03235		29.4231		18.0669		123.663		288.288		44.5454		12.9099		62.8553		380.864		135.411		375.63		56.1699		67.4897		8.15155		9.81417		17.5251		0.853762		1.06908		24.8256		7.187		0.989717		112.767		21.2451
5		124.78		8.20568		17.9701		13.9744		141.843		302.315		50.7476		9.49673		95.2595		264.86		167.826		454.686		40.4554		65.7845		3.15755		1.73805		15.475		0.360963		0.690078		21.1357		3.51147		1.37075		158.824		33.4756
6		108.982		9.07771		23.0099		5.31045		151.707		391.559		54.0927		8.13515		92.5192		358.68		167.368		508.806		41.838		64.835		9.16685		2.11823		19.7726		1.18913		0.885003		17.6387		7.64464		0.873337		143.86		36.0561
7		57.9769		6.4509		37.7955		5.05736		219.673		230.917		39.7564		7.70769		94.4622		256.932		107.111		451.803		28.3048		58.3694		2.13718		5.06421		14.9525		0.811193		0.54494		21.5231		3.47774		0.673354		150.324		20.7056
Average		83.6511		8.49097		29.2682		12.4598		173.277		358.404		49.5535		8.98306		97.4622		327.941		151.231		471.803		44.4645		69.7119		7.00945		4.22332		18.5356		0.803762		0.826785		19.9232		6.24358		0.973354		155.324		29.5298
[truncated: 23 more columns]

## Sheet: AA_AIN vs WD vs LCHP
	AA (uM)	Taurine		4-Hydroxyproline		Asparagine		Aspartic Acid		Serine		Glycine		Betaine		Sarcosine		Glutamic Acid		Glutamine		Threonine		Alanine		Citrulline		Proline		β-Alanine		Cystine		α-Amino-n-butyric Acid		γ-Aminobutyric Acid		1-Methylnicotinamide		Creatinine		β-Aminoisobutyric Acid		Cystathionine		Valine		Methionine
AIN-93G
1		74.8938		5.75099		33.4183		16.6316		171.176		339.591		95.9257		6.72821		86.129		480.293		133.791		488.442		60.4696		98.7803		11.0767		11.6065		14.9402		1.24713		0.919125		29.1349		9.55631		1.10944		165.522		41.0297
2		103.834		4.39328		40.4297		21.1671		182.455		361.169		108.286		6.80521		86.2467		446.54		149.42		526.536		55.7978		132.745		11.011		11.2294		11.8191		1.02856		0.979444		25.6789		6.76602		0.993529		191.044		49.1554
3		127.493		5.20025		47.3494		16.247		179.406		381.201		94.0734		5.41519		91.8648		470.863		138.52		480.233		70.521		97.1026		9.32746		8.92903		13.7461		0.96536		0.880579		30.7187		8.47975		0.975001		170.663		53.373
4		104.404		4.9961		30.7904		17.4031		190.624		410.705		97.6682		5.46184		78.2354		436.803		134.764		427.403		71.6715		132.551		12.316		8.89218		11.1076		1.02035		0.942061		25.5505		5.43203		1.1113		163.117		40.4448
5		89.5527		5.84751		48.7739		27.0732		164.596		348.166		110.43		6.99214		67.1861		447.28		122.383		485.041		51.795		134.522		11.8765		10.6219		14.0802		1.14713		0.87448		25.6777		5.73472		1.06992		173.509		39.0357
6		131.027		5.01731		34.8214		29.8062		167.326		397.566		89.1347		5.5074		74.6126		440.195		133.376		410.229		69.3936		105.76		9.39193		11.5654		14.6824		1.05856		0.862552		26.8654		6.67866		0.934004		167.939		49.4078
Average		105.201		5.20091		39.2639		21.388		175.93		373.066		99.2531		6.15167		80.7124		453.662		135.376		469.647		63.2748		116.91		10.8333		10.4741		13.3959		1.07785		0.909707		27.271		7.10792		1.0322		171.966		45.4078
Western
1		121.143		7.40999		39.3413		34.5948		129.885		308.56		89.6519		11.7295		108.119		455.454		125.687		568.573		51.8209		73.1488		6.66025		7.2577		23.7525		1.98611		1.2854		15.8039		9.90101		0.926309		138.011		33.255
2		99.4339		8.40722		29.6067		34.2736		132.197		297.87		86.7581		9.44224		101.512		463.629		150.367		578.274		51.6684		77.2804		7.20634		10.5129		27.8035		1.82852		1.30592		19.3775		10.055		1.25994		132.845		30.0266
3		153.911		7.89578		31.9955		24.9133		145.003		314.302		82.0248		10.5739		80.3435		442.881		133.373		619.216		59.9636		79.5665		8.69878		9.36187		24.9697		1.36261		1.10348		20.6339		12.9495		0.969511		149.742		32.136
4		103.259		6.10339		25.7473		24.2299		122.173		307.502		91.2449		10.4733		108.2		439.062		127.405		534.633		46.175		68.6654		6.20791		7.83118		23.4605		1.90124		1.17033		15.2034		11.399		1.23964		126.104		25.3678
5		158.875		9.53777		41.7086		33.2324		148.126		300.025		81.0449		12.9991		108.552		432.255		150.537		542.905		52.3349		68.4059		7.50941		7.99142		26.2731		1.51962		1.10303		17.5944		9.71596		1.08035		133.31		39.0077
Average		127.324		7.87083		33.6799		30.2488		135.477		305.652		86.1449		11.0436		101.345		446.656		137.474		568.72		52.3926		73.4134		7.25654		8.59102		25.2519		1.71962		1.19363		17.7226		10.8041		1.09515		136.002		31.9586
LCHP
1		57.536		7.41729		47.8606		14.9906		118.531		196.411		89.0852		10.2009		124.026		213.143		186.33		537.887		56.8897		108.07		5.13763		6.54171		16.2623		1.46856		3.11561		13.1378		9.55593		0.434556		208.047		34.912
2		81.9882		7.50828		37.0591		14.6441		132.035		216.468		76.8015		7.15157		158.31		198.897		206.271		544.888		51.6183		114.156		4.7546		4.96274		15.7356		1.38856		3.45304		14.9021		13.0693		0.576712		174.558		33.287
3		47.2922		6.79497		36.3051		17.6779		134.408		208.835		82.9186		8.3776		121.353		232.062		188.096		537.58		45.9109		112.746		4.01146		7.49631		17.1976		1.41856		3.194		12.431		11.5388		0.469144		164.167		31.7612
4		90.3622		7.8896		37.2571		13.5586		138.192		227.824		86.0761		10.0305		136.571		237.086		216.883		581.587		46.3973		105.515		5.57561		8.33592		18.8882		1.38856		3.50594		16.6704		13.2085		0.502584		204.595		33.0547
5		55.7725		5.38526		34.6691		11.4495		134.601		179.671		93.4801		7.98312		136.058		210.149		229.166		590.609		60.9004		136.484		4.36983		6.45114		20.1603		1.50856		3.88944		14.6353		13.3338		0.56387		170.14		42.1511
Average		66.5902		6.99908		38.6302		14.4642		131.553		205.842		85.6723		8.74873		135.264		218.268		205.349		558.51		52.3433		115.394		4.76983		6.75756		17.6488		1.43456		3.43161		14.3553		12.1413		0.509373		184.301		35.0332
[truncated: 23 more columns]

## Sheet: RAS_WT vs KO
		Alamandine		Ang-(1-7)		Ang-(1-9)		Ang II (1-8)		Ang III (2-8)		Ang IV (3-8)		Ang A		Ang I (1-10)		Ang-(1-12)
Plasma (fmol/mL)
WT
1		23.64		73.63		13.12		102.55		23.82		12.15		17.21		142.72		42.58
2		35.65		54.46		24.69		68.15		44.81		25.96		21.39		151.53		72.06
3		44.72		85.11		16.47		73.39		51.21		13.92		13.73		177.55		84.79
4		41.56		52.9		22.98		96.34		24.15		28.28		19.54		208.43		60.73
5		44.68		60.51		15.38		88.54		32.13		10.18		26.45		211.18		54.54
Average		38.05		65.322		18.528		85.794		35.224		18.098		19.664		178.282		62.94
ApoE/LDLR–/–
1		38.71		57.33		23.3		203.71		106.82		22.56		44.79		424.23		47.69
2		46.51		32.58		25.48		265.78		67.08		43.98		55.78		300.17		97.23
3		17.85		48.92		12.74		304.87		48.54		21.58		39.17		344.12		50.98
4		23.67		51.48		15.35		228.83		118.04		41.33		64.21		419.19		89.83
5		16.43		29.56		17.4		243.76		86.43		22.02		28.05		287.23		48.65
6		18.55		31.55		9.43		306.81		64.28		26.51		18.45		408.97		103.54
7		15.32		41.32		13.59		213.83		71.55		14.58		76.52		288.65		73.68
Average		25.2914		41.82		16.7557		252.513		80.3914		27.5086		46.71		353.223		73.0857
Aorta (fmol/mg)
WT
1		34.77		80.4		20.18		88.54		39.56		15.12		9.07		29.53		153.75
2		28.55		45.64		28.56		74.12		14.36		21.81		24.6		34.07		102.53
3		58.93		65.08		35.01		55.97		22.98		18.79		13.4		44.28		93.45
4		67.05		90.05		24.25		51.45		21.74		23.85		17.03		26.04		126.89
5		43.44		59.54		15.81		80.51		41.6		12.06		6.55		52.48		145.05
Average		46.548		68.142		24.762		70.118		28.048		18.326		14.13		37.28		124.334
ApoE/LDLR–/–
1		39.93		34.54		10.33		155.23		96.21		34.78		23.86		50.34		242.15
2		17.54		46.13		9.87		190.16		83.56		43.12		45.11		61.49		260.01
3		37.28		55.29		14.45		107.34		52.27		55.84		49.75		40.59		173.12
4		34.83		35.67		25.67		119.43		59.2		31.17		32.34		65.65		195.31
5		28.45		62.78		20.16		140.69		66.56		68.48		39.5		33.89		241.58
6		15.03		35.83		13.71		174.51		112.51		50.11		30.66		77.84		154.16
7		30.96		67.03		12.15		206.62		76.56		37.08		53.03		40.19		166.22
Average		29.1457		48.1814		15.1914		156.283		78.1243		45.7971		39.1786		52.8557		204.65

## Sheet: Proteins_Ctrl vs FH_DC
DISCOVERY			C-reactive protein (mg/L)			Proprotein convertase subtilisin/			Apolipoprotein C-III			Intercellular adhesion			Angiotensinogen			Paraoxonase-1			Fetuin-B			Vitamin K-dependent			Biglycan (ng/mL)
COHORT						kexin type 9 (ng/mL)			(µg/mL)			molecule-1 (ng/mL)			(µg/mL)			(µg/mL)			(µg/mL)			protein S (µg/mL)
	Controls
	1		3.62			101.25			58.55			210.82			43.14			124.16			112.84			21.09			567.21
	2		6.12			201.72			77.25			212.67			48.18			127.97			140.43			29.35			327.54
	3		7.53			132.56			116.23			190.73			24.35			63.34			67.71			32.47			648.68
	4		2.87			235.63			46.11			135.63			60.28			87.45			109.45			22.05			290.32
	5		3.93			111.98			69.05			286.73			38.51			75.43			83.28			18.53			312.58
	6		5.02			156.93			55.77			345.52			56.77			109.54			65.73			30.87			255.25
	7		6.15			219.45			45.88			181.23			25.58			65.52			116.44			28.71			797.01
	8		9.03			168.93			72.54			153.02			38.29			145.67			70.54			19.18			176.27
	9		8.76			93.62			131.51			325.73			44.29			104.82			91.44			21.55			286.54
	10		6.45			133.98			117.93			349.06			63.54			112.51			60.35			17.37			344.58
	11		7.69			107.45			126.31			342.67			29.73			65.58			84.59			26.43			587.25
	12		1.96			112.05			68.23			377.56			45.39			76.29			125.23			19.06			375.26
	13		3.16			73.45			105.28			254.98			66.17			62.88			127.33			19.15			437.27
	14		8.67			125.42			124.55			328.73			68.33			128.24			107.18			17.35			248.59
	15		1.85			79.31			77.29			169.23			26.09			137.35			83.51			16.53			668.54
	16		3.49			108.52			57.02			158.37			28.03			114.29			69.03			37.85			304.27
	17		2.85			96.73			54.23			149.05			44.19			67.27			66.03			22.45			780.27
	18		3.37			178.49			69.05			136.44			55.43			133.23			60.64			13.54			433.74
	19		2.16			68.21			43.07			252.74			37.38			68.91			79.21			18.36			538.32
	20		1.65			144.28			80.05			151.11			48.39			77.45			89.06			22.06			684.56
	Average		4.8165			132.498			79.795			235.601			44.603			97.395			90.501			22.6975			453.202
	FH patients
	1		33.63			259.33			76.43			459.08			56			58.28			129.65			33.38			1232.52
	2		29.75			192.02			98.71			184.62			66.29			85.12			135.05			24.23			1270.16
	3		12.84			184.12			132.11			346.72			73.54			46.28			138.06			12.87			790.56
	4		27.85			270.38			109.73			426.25			61.03			99.91			98.6			26.43			672.73
	5		16.65			177.27			175.59			173.89			43.56			44.65			78.6			15.89			854.21
	6		31.38			212.79			121.23			450.62			47.85			107.1			126.36			17.51			626.05
	7		15.07			175.32			187.45			467.01			70.38			32.84			87.54			10.53			1122.43
	8		13.39			151.15			158.75			362.19			58.12			57.82			147.77			13.58			755.32
	Average		22.57			202.798			132.5			358.797			59.5963			66.5			117.704			19.3025			915.498
	FH patients + statins
	1		14.79			325.55			88.75			433.65			79.34			50.31			87.54			11.77			765.34
	2		11.07			363.25			146.33			336.75			43.29			122.08			135.42			31.54			443.38
	3		9.34			167.34			77.81			478.92			37.52			111.65			98.22			13.92			321.56
	4		31.55			375.21			139.12			373.71			50.21			96.46			119.97			9.86			985.92
	5		8.05			356.28			67.62			259.91			60.09			42.04			125.63			10.68			967.37
	6		7.83			250.48			154.33			227.89			38.25			106.78			63.45			15.43			652.64
	7		32.87			296.51			128.53			458.95			70.17			77.37			70.25			22.53			888.51
	8		6.55			237.19			148.38			196.44			77.01			119.05			142.16			36.8			782.48
	9		10.86			219.6			62.48			333.46			80.04			61.54			79.58			9.37			567.19
	10		24.85			182.07			109.61			287.64			47.17			40.41			107.66			38.29			353.44
	11		8.21			328.25			121.53			231.15			38.02			85.88			90.54			27.51			823.45
	12		9.48			239.12			81.47			215.51			55.65			50.07			59.16			14.75			432.28
	Average		14.6208			278.404			110.497			319.498			56.3967			80.3033			98.2983			20.2042			665.297

## Sheet: AA_Ctrl vs FH_DC
DISCOVERY		AA (uM)	Taurine		4-Hydroxyproline		Asparagine		Aspartic Acid		Serine		Glycine		Betaine		Sarcosine		Glutamic Acid		Glutamine		Threonine		Alanine		Citrulline		Proline		β-Alanine		Cystine		α-Amino-n-butyric Acid		γ-Aminobutyric Acid		1-Methylnicotinamide		Creatinine		β-Aminoisobutyric Acid		Cystathionine		Valine		Methionine
COHORT	Controls
	1		98.0344		4.44202		29.0246		16.1085		95.9957		106.17		98.5774		7.90453		139.68		563.779		244.168		249.908		39.1509		174.959		3.45427		19.6712		29.1496		0.97333		0.288185		102.875		2.8105		0.0383508		355.092		20.8796
	2		61.1617		8.67742		44.2897		15.9092		135.09		235.266		120.72		8.94324		145.252		542.373		252.287		393.202		39.3254		312.34		27.4424		4.74577		39.9831		1.3192		0.289508		80.9323		11.7521		0.221063		246.776		23.8963
	3		107.884		9.45975		55.4272		11.4257		140.651		221.709		138.348		8.38519		102.742		626.809		442.315		292.745		39.7449		399.173		12.404		12.0974		31.4183		0.612465		0.390985		90.3544		2.11746		0.082491		353.933		26.7298
	4		112.541		13.1608		50.4312		15.2853		143.431		548.868		126.685		7.28643		117.591		737.318		270.355		267.065		55.6319		238.461		12.6189		4.02574		32.2606		0.151469		0.316896		118.43		4.94581		0.196041		265.708		33.9497
	5		56.9831		9.01363		38.6533		13.6283		132.258		431.451		128.708		7.16196		119.586		605.799		202.247		511.017		44.3785		266.139		8.82652		9.35992		32.127		1.86128		0.173107		94.8947		1.64189		0.778209		225.174		27.6173
	6		53.5352		10.5996		51.1816		13.2198		115.232		211.977		104.244		9.36273		133.77		675.518		308.406		464.097		48.8011		165.157		12.2537		23.522		39.5908		0.0274969		0.426292		99.6536		1.25037		0.143571		300.892		24.0942
	7		40.1761		5.93744		36.1747		8.38962		109.731		222.814		57.542		4.8496		92.2053		476.923		213.037		447.649		35.5847		292.305		5.72823		12.4826		23.8228		1.81352		0.333827		82.5307		2.15511		0.0876991		272.44		21.0494
	8		55.3413		14.3779		45.2389		7.77686		107.689		348.667		85.5052		3.19193		81.2636		489.014		122.77		286.201		43.3382		116.535		1.88791		19.5775		23.9472		1.53146		0.281153		71.4957		3.71011		0.105211		185.363		19.2915
	9		92.9302		15.9255		49.2097		13.1876		121.73		244.976		119.653		5.22235		129.299		574.556		228.398		313.568		30.2616		268.074		7.60222		13.0149		37.4973		0.0607768		0.40428		103.109		4.9617		0.0744471		251.391		21.0472
	10		68.559		8.99142		65.4896		16.7202		129.702		158.024		114.506		7.88522		112.686		594.923		281.03		357.514		42.2123		395.486		28.3481		7.13962		28.8213		0.47519		0.148933		104.744		4.25347		0.0776618		407.275		35.3997
	11		106.395		10.2714		26.1723		13.6244		121.458		292.369		74.43		3.7826		79.5027		440.171		281.626		213.895		33.5286		133.255		18.3162		5.63425		19.9258		0.476013		0.209667		54.2397		1.83116		0.0664476		290.969		19.747
	12		90.9875		5.97022		59.2915		6.55164		89.97		296.176		77.2294		2.80671		103.807		575.391		202.86		275.019		27.4808		162.804		8.87119		6.02547		31.8134		0.789891		0.11544		80.6517		3.92288		0.0145981		197.903		25.929
	13		60.31		5.1676		21.7648		10.1218		80.2429		255.877		74.7117		10.2632		62.817		425.218		172.049		261.958		31.6523		167.399		5.9175		5.54359		25.8062		0.657259		0.0805505		55.9921		3.78352		0.0529398		177.815		15.7558
	14		50.497		6.8055		41.077		11.7248		51.2942		220.186		71.1119		2.72533		74.9601		476.211		119.491		453.417		11.8874		217.523		6.00945		4.63987		13.8029		0.0165504		0.0600516		67.7279		2.91707		0.0834225		198.702		18.8044
	15		30.9506		8.18006		21.0059		12.0307		62.0035		114.986		63.0166		2.05676		94.8871		373.033		181.573		353.783		21.9686		252.046		5.68196		6.52719		20.8062		0.389452		0.464978		61.8034		2.62008		0.127395		265.436		18.9436
	16		62.561		3.74734		49.3032		10.0401		99.0391		130.647		93.3309		4.03276		87.8624		511.605		175.942		320.196		28.8155		149.804		2.60823		14.9339		30.6438		0.56565		0.159198		60.2058		6.77235		0.0883526		259.278		22.9374
	17		59.4691		13.9068		20.6852		4.43737		83.7826		192.466		73.5541		3.53136		146.718		465.139		248.436		343.22		31.2259		208.109		4.78975		11.0439		21.5572		0.00690853		0.22094		67.0107		4.07043		0.116945		274.483		20.9141
	18		34.573		6.95228		32.8252		5.63009		104.842		294.27		66.1994		4.15331		59.2429		432.667		141.087		176.186		28.3974		140.413		4.41094		1.74582		14.3669		0.503788		0.0699541		44.1456		1.97493		0.1704		175.436		13.5658
	19		37.625		7.19561		44.4349		6.96619		126.212		310.723		68.6036		6.77005		92.1567		605.023		227.518		356.471		30.4893		208.666		35.2015		11.588		22.3307		0.771742		0.160479		55.0095		1.4774		0.0519135		273.171		25.8209
	20		96.0556		4.34331		27.7568		12.6378		50.0933		189.207		59.7354		5.8685		95.2099		480.445		184.216		303.503		25.1891		150.055		3.95755		7.30433		22.3451		0.109304		0.10273		63.2825		2.00283		0.136221		232.973		17.3835
	Average		68.8285		8.65628		40.4719		11.2708		105.022		251.341		90.8206		5.80919		103.562		533.596		224.991		332.031		34.4532		220.935		10.8165		10.0312		27.1008		0.655637		0.234858		77.9544		3.54856		0.135669		260.51		22.6878
	FH patients
	1		22.4702		12.5497		16.6537		8.28215		44.0526		121.22		49.6019		7.55833		67.9285		306.391		98.3129		260.78		15.355		102.43		7.54598		1.2886		12.3906		0.00805991		0.1315		41.8955		4.14452		0.0170456		102.635		8.51809
	2		43.6113		10.291		35.6852		4.56202		88.0104		313.434		64.4799		4.54307		73.4394		369.468		202.849		539.091		26.2246		162.512		5.68156		4.03026		21.1844		0.417921		0.265682		68.5896		2.16526		0.100991		164.666		12.8012
	3		36.6254		8.28887		35.7571		3.6303		122.82		256.944		91.4321		4.95993		101.196		376.73		215.516		548.097		23.422		292.298		9.64442		5.24127		25.0131		1.06045		0.216815		76.1987		6.78056		0.627589		203.815		28.7743
	4		49.7942		4.14384		41.7813		11.8266		61.6674		131.661		43.2759		2.39772		67.0254		310.52		243.571		507.021		19.6022		102.684		7.08194		6.15753		15.8075		0.0573267		0.319577		60.6427		3.73312		0.0994958		146.754		14.9569
	5		40.4086		9.86687		67.7534		14.6517		85.887		280.687		64.1197		6.86303		66.9885		418.758		227.775		700.48		21.1529		335.081		8.3163		15.7279		30.7466		0.209983		0.353739		128.518		7.84179		0.0431219		159.062		14.2552
	6		37.0842		10.1991		27.8572		7.45142		62.6475		169.532		88.9908		7.5291		73.8657		324.601		209.859		451.602		18.6816		148.356		18.9889		6.43063		22.3417		0.126955		0.411408		66.9578		2.51469		0.0115394		223.089		17.5654
	7		28.1217		14.1878		32.9549		8.23176		57.6565		148.122		71.375		6.95942		80.2108		305.183		114.681		534.855		30.3289		237.723		12.7915		13.5335		21.7177		1.23017		0.276807		86.2399		4.75141		0.0513845		221.039		20.9346
	8		23.5379		5.68902		26.1977		8.3915		75.038		184.345		56.3909		5.54777		51.7457		291.746		115.023		300.898		18.9643		85.8832		3.52069		8.34874		18.4244		0.92416		0.319265		65.0163		7.20276		0.045156		112.911		10.4052
	Average		35.2067		9.40202		35.5801		8.37843		74.7224		200.743		66.2083		5.7948		72.8		337.925		178.448		480.353		21.7164		183.371		9.19641		7.59481		20.9532		0.504378		0.286849		74.2573		4.89177		0.12454		166.746		16.0264
	FH patients + statins
	1		43.3367		6.2625		41.5567		12.9917		49.5077		165.944		80.5967		6.86757		93.0393		274.264		204.669		653.369		21.52		205.272		8.25581		4.62188		27.4899		0.457124		0.305212		89.6454		2.9289		0.0150224		258.222		24.8573
	2		67.682		11.8037		38.7876		13.9809		89.8178		134.053		111.881		8.56969		117.929		453.156		219.435		499.526		36.3538		192.541		9.11258		1.85118		38.9499		1.56468		0.343076		94.7084		4.1085		0.0724672		286.828		20.4594
	3		30.1502		8.29084		16.05		13.4189		34.8448		119.047		90.5099		4.42109		115.149		362.144		151.792		274.402		22.2846		185.241		19.7131		4.02112		18.9693		0.882227		0.435164		71.1131		3.59796		0.0294312		199.509		13.5118
	4		34.7648		10.8231		18.677		8.96557		39.5481		121.06		29.5276		6.6767		68.0342		238.437		180.411		359.02		18.8592		99.0007		7.78963		1.21568		15.9579		0.883096		0.312756		45.8408		1.381		0.0517177		176.026		10.7956
	5		27.3461		6.07647		23.113		8.01195		58.6019		83.7069		74.4304		4.40064		96.0095		262.615		142.967		404.441		21.0143		101.212		14.1911		2.93984		21.5934		0.0954537		0.0940738		59.7076		5.39148		0.0917418		199.624		11.851
	6		37.8463		17.0673		37.9174		9.84988		113.75		264.719		88.2911		5.50369		96.1544		399.206		275.383		549.258		42.6374		293.077		6.20802		3.1441		30.5962		0.950835		0.325041		86.54		6.02344		0.0928529		233.69		16.4642
	7		35.6506		7.24546		47.9824		8.85856		76.3451		162.35		90.4677		3.80422		110.213		406.917		273.566		534.595		34.597		241.525		3.95221		2.02396		23.4744		1.00108		0.343635		91.845		6.85961		0.168886		244.851		20.7079
	8		48.3765		23.2928		41.4576		8.10547		88.2289		407.933		66.3681		3.90911		109.785		388.772		181.495		692.078		37.8067		161.135		15.7393		13.4655		22.3837		0.331113		0.126707		79.6016		8.6895		0.069553		191.056		19.3814
	9		33.8642		4.03996		24.2173		9.51929		57.3662		240.404		63.431		5.62563		72.4308		352.716		163.674		454.781		17.5219		145.168		9.30586		8.36241		16.5068		0.221767		0.125694		69.203		3.25175		0.0847282		151.17		13.0002
	10		59.0838		11.0864		31.6914		8.11179		111.395		164.516		92.7569		8.63491		66.7046		319.95		278.397		481.373		25.2261		208.84		5.87283		8.27577		20.4043		0.198941		0.229097		73.8259		6.15487		0.0952611		222.222		18.0439
	11		20.6814		13.6576		34.9689		5.77283		63.0493		137.891		51.1992		3.37832		51.0337		254.938		318.404		374.166		17.1231		174.567		4.25489		4.33615		22.4475		0.451531		0.306696		64.4186		3.30058		0.0649621		184.214		12.385
	12		25.9117		4.28122		36.4821		3.82062		69.5082		250.51		81.5433		4.69153		73.9545		323.356		143.888		296.582		17.3427		116.655		7.28367		15.2311		22.3954		0.501516		0.216303		76.4964		2.86481		0.142415		190.41		19.3976
	Average		38.7245		10.3273		32.7418		9.28395		70.9969		187.678		76.7502		5.54026		89.2031		336.373		211.173		464.466		26.0239		177.02		9.30658		5.79072		23.4307		0.62828		0.263621		75.2455		4.54603		0.0815866		211.485		16.7379

## Sheet: Proteins_val
VALIDATION			Serum Amyloid A (ng/mL)			Proprotein convertase subtilisin/			Vascular cell			Fibrinogen (ng/mL)			Angiotensinogen (ng/mL)			Glutathione peroxidase 3 (ug/mL)
PROTEINS						kexin type 9 (ng/mL)			adhesion protein 1 (ng/mL)
FOR NON-TARGETED RUN	WT
	1		881.2			235.3			632.4			1728.1			1442.1			8.76
	2		708.5			372.5			869.2			1370.3			1009.5			6.58
	3		1130.2			340.8			878.6			980.7			1255.7			11.71
	4		1649.3			266.6			450.5			1651.2			1196.6			12.32
	5		1092.7			399.1			690.8			1090.4			1478.2			7.74
	6		1470			324.7			709.5			1509.3			1365.4			9.65
	Average		1155.32			323.167			705.167			1388.33			1291.25			9.46
	ApoE/LDLR–/–
	1		2583.2			526.8			1578.3			2584.2			1304.7			4.67
	2		1827.6			471.8			1830.5			1831.8			1651.7			5.91
	3		3511.3			452.5			961.2			2520.2			1496.8			6.85
	4		3423.4			621.4			1439.1			2630.5			1785.4			8.24
	5		2048.5			657.1			850.4			1751.3			1702.8			6.54
	6		3550.2			393.5			2050.5			2748.6			1970.3			7.62
	Average		2824.03			520.517			1451.67			2344.43			1651.95			6.63833

## Sheet: Animals survival
	Elapsed months		AIN-93G		WD		LCHP
	0		42		49		43
	1				49
	2				46		43
	3				44		38
	4		42		42		35
	5		41		41		31
	6		39		40		23
	7						21
	8		31		39		12
	9		30				9
	10		26				5
	11		21		37
	12				35		1
	13		17		32
	14		16		28
	15		13		21
	16		11		19
	17				16
	18		9		13
	19		8		10
	20		5		6
	21		3		3
	23		1

## Sheet: Proteins_Ctrl vs FH_VC
VALIDATION			C-reactive protein (mg/L)			Proprotein convertase subtilisin/			Apolipoprotein C-III			Intercellular adhesion			Angiotensinogen			Paraoxonase-1			Fetuin-B			Vitamin K-dependent			Biglycan (ng/mL)
COHORT						kexin type 9 (ng/mL)			(µg/mL)			molecule-1 (ng/mL)			(µg/mL)			(µg/mL)			(µg/mL)			protein S (µg/mL)
	Controls
	1		7.42			187.46			66.18			326.74			77.56			64.27			112.56			50.46			556.43
	2		8.44			211.54			89.24			354.22			95.21			43.69			145.03			15.69			543.12
	3		3.07			108.53			37.83			165.43			32.05			116.37			61.88			65.32			210.67
	4		1.15			96.45			29.56			97.05			28.76			152.95			42.42			50.07			169.54
	5		6.09			176.59			45.32			247.23			48.26			82.06			125.77			68.53			487.53
	6		9.52			205.47			135.73			385.28			101.38			48.09			150.22			12.11			395.23
	7		1.83			156.81			31.45			125.16			19.57			146.83			52.73			73.87			287.49
	8		10.72			236.57			147.6			401.34			105.43			35.29			163.61			24.72			653.22
	9		3.77			133.39			59.39			134.65			56.32			137.85			67.39			49.52			152.72
	10		4.06			167.52			42.56			167.38			75.11			82.63			72.57			37.89			189.46
	11		3.43			126.25			40.68			116.92			59.36			80.02			68.36			59.57			120.59
	12		2.86			72.87			51.67			127.55			47.21			114.95			49.04			69.54			144.84
	13		7.28			146.58			64.23			208.73			63.25			65.07			100.56			77.56			466.05
	14		1.18			48.72			31.05			76.38			24.63			127.54			33.49			85.16			289.52
	15		5.61			150.49			54.47			81.16			78.32			59.49			88.32			39.44			311.07
	16		8.15			228.51			93.62			193.56			79.02			45.28			96.59			18.45			445.96
	17		11.47			247.32			125.43			395.05			116.57			39.22			169.35			12.88			595.46
	18		2.65			122.82			67.43			88.43			31.54			142.18			44.76			27.53			269.37
	19		4.18			152.92			51.29			137.34			58.35			89.51			59.45			49.21			388.47
	20		2.57			75.41			50.04			100.43			39.25			133.68			38.41			42.73			320.52
	21		9.52			144.8			117.44			254.48			90.17			38.75			109.57			10.45			499.79
	22		1.78			54.53			42.77			70.88			26.37			140.78			69.42			43.15			225.16
	23		7.63			204.75			86.75			157.85			85.38			55.28			118.53			19.47			401.78
	24		5.05			163.22			45.62			144.36			50.37			77.26			75.33			47.81			366.43
	25		3.87			88.45			64.75			117.04			36.33			96.06			41.59			27.52			327.52
	26		3.65			60.73			77.56			128.37			32.51			85.27			57.37			21.74			285.49
	27		6.47			178.78			84.43			258.49			77.05			54.38			94.64			25.72			578.44
	28		1.89			55.49			28.67			66.48			27.49			140.37			38.57			26.79			296.55
	29		2.88			84.25			43.71			92.56			40.87			121.44			46.65			23.5			359.23
	Average		5.11			140.939			65.7403			180.019			58.7479			90.2262			82.5579			40.5655			356.471
	FH patients
	1		31.45			278.51			196.41			420.34			123.21			22.03			149.52			21.58			768.59
	2		17.87			136.49			101.17			298.76			77.05			69.96			115.48			38.59			583.92
	3		26.06			157.04			145.16			347.05			72.53			57.38			155.03			25.29			644.06
	4		33.53			305.21			233.05			379.12			96.27			35.11			163.77			10.78			690.58
	5		11.05			112.47			74.21			210.43			44.02			75.44			128.45			42.59			354.91
	6		25.93			185.58			177.43			187.54			110.05			48.67			139.49			35.38			485.38
	7		40.07			317.55			228.96			471.05			146.82			12.42			143.75			18.15			853.27
	8		21.55			227.62			128.45			261.63			61.04			77.18			91.73			31.66			468.52
	Average		25.9387			215.059			160.605			321.99			91.3737			49.7738			135.903			28.0025			606.154
	FH patients + statins
	1		14.83			201.56			117.89			254.73			85.21			93.02			127.45			32.65			376.55
	2		27.53			305.44			205.42			375.47			121.56			31.45			156.03			15.07			447.82
	3		15.07			183.28			175.44			196.44			53.28			87.43			100.25			22.96			296.45
	4		11.65			175.01			67.63			143.75			47.98			79.35			69.45			49.65			336.21
	5		31.51			348.55			196.54			357.42			132.03			34.52			163.44			21.75			646.54
	6		21.17			193.56			144.28			310.05			76.54			46.17			142.71			27.44			566.07
	7		21.44			208.76			165.32			294.65			82.66			51.83			147.52			23.05			496.44
	8		19.46			256.71			125.11			267.48			69.53			64.39			130.25			38.52			471.03
	9		12.52			165.83			63.04			212.57			55.43			105.36			94.21			60.32			389.45
	10		24.05			377.31			153.26			338.45			102.48			35.93			137.24			37.85			658.11
	11		12.79			196.58			87.54			176.31			61.57			90.35			73.28			40.45			275.38
	12		18.05			296.47			93.28			226.49			90.01			81.55			84.72			36.24			384.68
	13		10.05			155.53			59.53			131.54			61.39			125.03			54.32			48.03			220.57
	14		26.16			427.54			177.51			395.73			115.03			21.58			115.74			13.84			623.99
	15		21.55			336.18			143.16			312.88			87.03			46.72			94.38			21.56			577.04
	16		13.05			165.46			111.12			157.98			47.54			111.42			57.38			37.58			277.48
	17		15.73			181.53			156.47			189.39			59.02			93.32			63.66			28.45			358.27
	18		23.56			395.41			127.03			265.67			107.02			27.66			92.01			34.33			465.27
	19		22.87			370.52			115.38			285.03			62.39			38.48			75.38			37.52			538.22
	20		19.05			294.46			88.63			216.48			55.04			63.27			63.59			42.59			411.59
	21		9.56			225.11			55.62			143.33			47.18			91.05			73.87			52.63			396.75
	Average		18.65			260.038			125.2			250.088			77.139			67.6133			100.804			34.4038			438.758

## Sheet: AA_Ctrl vs FH_VC
VALIDATION		AA (uM)	Taurine		4-Hydroxyproline		Asparagine		Aspartic Acid		Serine		Glycine		Betaine		Sarcosine		Glutamic Acid		Glutamine		Threonine		Alanine		Citrulline		Proline		β-Alanine		Cystine		α-Amino-n-butyric Acid		γ-Aminobutyric Acid		1-Methylnicotinamide		Creatinine		β-Aminoisobutyric Acid		Cystathionine		Valine		Methionine
COHORT	Controls
	1		66.5771		5.13948		67.5961		13.8526		93.1743		309.807		88.1352		7.50139		51.9674		564.641		227.313		304.259		32.302		158.731		9.72704		9.15701		17.8192		0.219368		0.386782		85.0604		1.09862		0.198187		351.894		29.6281
	2		101.645		4.71005		40.8543		12.1837		59.5141		110.13		76.0213		6.8333		95.134		400.264		161.629		263.511		28.7912		146.365		6.17722		1.15184		14.3951		0.475003		0.353761		93.1606		2.20647		0.0537658		323.543		19.6248
	3		52.269		9.04471		75.4845		9.91751		91.5173		231.849		96.0096		4.51792		70.1447		621.503		199.617		157.279		43.4131		117.043		14.3506		8.74866		25.7092		0.227058		0.207802		85.5925		2.2841		0.215391		297.461		26.7212
	4		73.571		7.57873		58.383		10.5992		73.9571		113.465		106.428		6.33053		85.1768		609.466		197.139		253.815		55.5875		200.675		11.8419		0.475967		25.9451		0.390321		0.525023		124.305		1.59331		0.132419		299.687		22.4991
	5		99.1897		3.17993		67.2003		14.6312		66.6589		100.781		53.9774		4.28872		49.7155		494.148		243.173		186.563		33.8955		102.666		10.6148		2.5118		27.1798		0.453233		0.351397		113.706		1.67307		0.177171		213.993		13.5635
	6		88.0549		13.3266		62.27		15.9617		74.1755		192.769		120.781		9.21836		80.2714		658.995		200.194		278.005		48.1796		227.535		10.6602		3.65245		34.1695		1.26618		0.618307		113.833		2.69376		0.044069		279.627		20.9823
	7		70.7241		9.70112		69.7706		14.189		61.0539		105.923		92.7255		7.79287		77.7987		767.606		188.274		414.072		37.6289		215.554		10.594		11.2109		26.3911		0.827058		0.472316		110.378		4.38445		0.0782328		241.741		14.2385
	8		87.3587		14.8904		61.632		12.7124		59.9739		152.76		104.23		5.47122		103.359		666.043		170.75		199.204		44.8592		163.63		8.07344		9.17713		28.0995		0.675003		0.434157		136.301		1.0723		0.0478633		284.421		20.0407
	9		103.103		5.97994		59.5806		11.5415		69.9872		165.585		99.1192		6.77866		99.9693		674.257		165.983		237.724		31.2651		157.91		9.97967		3.07776		18.7364		0.383088		0.327621		94.5748		3.77792		0.209121		301.775		27.1311
	10		55.0707		6.35628		41.2944		9.40731		71.8445		224.809		102.596		4.96227		95.4143		509.59		155.39		204.541		51.0819		202.643		5.65565		8.40123		26.7922		1.19032		0.272096		120.14		3.90363		0.354723		315.659		13.0229
	11		108.125		12.3106		79.8642		12.8635		104.566		194.634		74.0076		5.96711		87.074		661.582		211.561		246.903		49.8772		235.718		8.54896		11.1457		26.5363		0.0665418		0.402988		65.1717		3.99259		0.0356702		218.305		14.2367
	12		65.7641		11.1849		44.9655		13.8322		69.2244		126.383		61.3759		4.33984		58.0656		539.682		125.701		219.943		30.5745		136.564		8.72102		1.43268		19.3947		0.232841		0.291704		65.5287		2.20332		0.0272168		215.091		15.7265
	13		92.6329		8.32304		52.7478		6.69595		80.3189		133.966		75.1581		6.54156		62.0708		564.252		135.015		228.019		35.0839		184.968		10.3712		14.4307		23.7825		0.877538		0.292861		96.7216		1.68099		0.0102904		264.171		17.7932
	14		62.1539		7.65793		58.9551		7.73863		80.7529		140.056		108.485		11.5085		95.2633		698.114		156.654		430.805		56.6891		249.473		4.35245		16.979		28.6099		0.310441		0.4581		97.1696		5.29389		0.121631		304.222		16.569
	15		71.7328		13.2118		49.1092		7.22784		87.9337		279.637		96.6462		4.6453		74.2766		556.039		144.941		268.005		50.7936		235.937		4.6851		1.26686		27.2756		0.977538		0.247189		88.7589		4.49254		0.0279655		212.512		13.5055
	16		89.076		7.4699		79.8286		11.4715		99.4016		186.056		93.9316		5.56119		70.6517		748.837		168.924		292.292		34.2916		169.482		11.7145		8.89402		22.9246		0.842404		0.36924		93.1334		1.28431		0.0867644		206.713		14.427
	17		75.6881		8.73337		62.5939		9.49447		68.6413		207.078		99.2107		5.60618		101.26		478.952		159.302		338.092		36.0358		233.054		9.42211		16.4959		27.1112		0.432841		0.491973		111.598		5.40144		0.0627748		285.904		16.2311
	18		106.631		10.7871		75.6337		10.9175		98.197		368.052		70.6926		4.67214		77.01		520.327		122.077		210.658		47.541		154.914		3.80094		3.95701		18.6621		0.258032		0.204801		80.4999		5.40792		0.0539235		210.415		16.2683
	19		109.871		7.31456		77.5327		9.30327		111.605		178.507		86.6437		4.49704		77.3475		691.847		178.334		301.343		37.6505		175.109		9.56831		3.10119		19.2992		0.677538		0.460894		76.0713		5.66083		0.107691		210.02		13.4513
	20		95.3127		4.53606		50.8469		6.84747		68.2388		174.322		73.9665		4.05509		55.6191		700.436		108.301		211.368		47.4596		188.991		5.51904		1.58039		17.816		0.575576		0.243254		81.2556		1.05422		0.0509874		197.663		16.1323
	21		74.0046		6.10093		47.9163		12.9438		80.7841		337.451		83.2114		9.07674		72.3092		727.365		126.954		333.997		59.5125		148.75		11.9315		9.80804		18.8202		0.80478		0.385399		91.5595		2.62019		0.0211761		218.94		17.7354
	22		148.08		9.32423		74.6154		11.5827		137.856		196.802		63.9376		6.34181		58.4913		658.114		204.916		353.531		25.8509		247.006		12.9539		14.3104		23.102		0.361818		0.167624		84.1429		5.75354		0.480455		220.51		13.7811
	23		121.88		9.29751		72.7722		15.0497		102.343		212.051		80.2566		6.25466		73.7595		684.869		139.865		326.392		32.0865		136.617		5.11521		28.7695		13.9275		1.25649		0.338126		75.8633		0.630832		0.13353		229.952		18.3291
	24		86.8496		8.85056		90.3395		7.9673		79.7402		180.743		74.4101		4.51463		98.7104		751.187		178.159		318.349		38.2366		183.68		4.98477		10.2269		19.7027		0.294743		0.285746		77.1428		3.18391		0.0690698		207.935		24.6041
	25		102.878		6.61011		87.158		12.1673		83.9655		316.387		96.5805		6.9307		59.0166		610.309		317.035		371.496		24.8015		149.28		2.45885		5.00553		19.7571		0.161373		0.232775		71.0702		1.73586		0.0796073		170.18		15.8783
	26		140.639		14.7326		94.3896		10.7425		111.758		163.228		79.479		5.55259		89.7548		639.009		275.632		385.27		54.2184		362.851		6.42293		1.51432		26.0273		0.475576		0.143816		89.4972		2.44608		0.111344		249.376		33.0758
	27		81.12		8.08158		75.1284		6.04878		93.6999		374.917		61.8908		8.06042		82.6609		761.771		193.408		582.295		42.3205		262.075		6.50103		7.77481		21.8532		0.890628		0.238741		60.205		3.30431		0.214895		154.74		30.7976
	28		126.249		14.5784		95.2592		11.0737		126.458		138.214		69.3831		8.70654		69.7538		911.683		236.583		540.159		58.636		241.334		11.7254		21.0162		23.491		0.707355		0.384866		85.6607		6.73016		0.158038		199.538		26.1776
	29		72.17		5.36792		51.4063		5.91797		58.7846		419.678		48.5375		4.37718		103.202		581.248		326.459		279.525		26.722		183.032		16.0843		2.65156		15.2965		0.258612		0.122133		71.8472		3.48203		0.0430078		444.23		31.3165
	Average		90.6352		8.77174		66.3837		10.858		85.0388		208.139		84.063		6.23809		78.4568		636.281		186.872		301.29		41.2202		192.124		8.70883		8.20433		22.7113		0.571355		0.334879		91.0327		3.13954		0.117482		252.766		19.7755
	FH patients
	1		51.3951		11.671		60.7568		10.4047		87.6493		243.072		81.6499		6.83511		59.1032		356.442		147.235		526.145		33.8662		137.018		15.1855		8.80681		14.7846		0.136425		0.603309		95.8767		0.558063		0.235697		167.772		15.1699
	2		59.2411		5.27209		47.8365		12.4255		36.768		91.5865		94.0439		5.18071		67.7894		329.326		121.053		442.771		30.407		137.978		10.8468		4.99767		24.336		0.571937		0.380601		107.767		1.17095		0.0738965		188.095		9.91561
	3		59.5026		9.64435		55.6796		6.58222		74.025		126.279		27.9822		5.50114		63.1433		422.001		172.28		263.849		29.7417		200.303		13.1704		2.4807		25.5305		0.236425		0.435704		119.398		2.89596		0.038276		233.066		9.99836
	4		53.5959		6.44212		30.8313		11.6227		54.1018		116.705		82.6278		3.82312		69.4045		247.138		143.745		249.553		22.6059		92.8116		7.57599		3.02957		18.9077		0.836425		0.336495		75.2637		2.15734		0.090079		143.553		10.5769
	5		55.3676		7.3215		59.0041		7.37414		101.082		358.72		84.7978		3.91342		67.0826		438.396		122.575		299.695		15.2029		116.891		5.95402		7.23843		24.8187		0.951128		0.309938		76.4045		5.4545		0.0337872		197.06		11.9955
	6		72.3191		8.26484		59.0715		5.7822		73.0288		256.61		86.958		5.46468		49.0886		382.334		124.412		449.781		26.2722		180.081		4.68618		2.78924		23.0637		0.375829		0.320572		84.3118		1.15734		0.140166		155.837		16.0771
	7		68.0914		8.3018		79.5856		7.25665		79.0958		136.771		66.5605		5.39116		69.4727		360.412		192.751		517.672		38.5259		146.687		17.9546		3.9802		23.8338		0.806145		0.295624		61.4211		4.08821		0.0662741		167.95		13.9576
	8		67.8183		6.35628		67.2972		13.9918		83.9533		193.82		78.9702		6.8378		64.7728		424.808		158.867		614.845		24.4789		209.618		5.59133		4.01413		19.2573		0.175829		0.341905		75.0272		4.68721		0.246208		145.271		16.8698
	Average		60.9164		7.90925		57.5078		9.42998		73.713		190.446		75.4488		5.36839		63.7321		370.107		147.865		420.539		27.6376		152.673		10.1206		4.66709		21.8165		0.511268		0.378019		86.9337		2.7712		0.115548		174.826		13.0701
	FH patients + statins
	1		61.5054		7.20775		47.0855		16.5586		75.4966		158.832		83.6652		8.13476		70.7051		321.096		224.286		500.067		30.5823		213.833		10.1697		7.2163		17.2168		0.519797		0.524452		138.768		4.457		0.306963		258.174		8.73893
	2		50.6908		7.20228		55.1461		9.4633		60.6434		236.475		91.4077		5.12963		67.0677		268.598		125.952		299.573		20.5053		108.844		10.5049		10.2563		17.2179		0.31209		0.392274		72.4098		2.13624		0.0941541		222.944		13.0211
	3		66.9759		5.35809		49.5133		12.4017		69.2403		123.917		128.752		7.79872		68.0524		380.587		153.465		324.824		38.8109		117.875		5.42623		1.90415		22.4068		0.136763		0.283029		79.7327		2.9133		0.0455195		138.433		17.9684
	4		41.0382		10.0069		57.3085		10.9072		64.2281		150.057		98.0675		5.23675		75.2456		346.307		204.537		225.383		42.4296		160.841		1.38318		3.11894		30.8809		0.398533		0.457998		82.8456		5.9028		0.224551		169.459		20.1917
	5		60.5241		9.20664		46.1367		8.69559		59.7846		148.776		85.7351		5.79683		46.9349		354.855		132.615		324.922		29.7226		176.975		8.61294		9.25183		21.2577		0.918522		0.345631		70.7731		0.806623		0.141329		155.1		7.00117
	6		74.3083		7.73688		74.1349		6.30274		86.6248		155.019		100.02		4.99256		62.6768		394.064		152.079		282.789		31.4334		331.062		10.7477		6.29124		20.7244		0.136763		0.445154		87.4502		0.902796		0.0655367		196.511		12.0613
	7		49.6394		3.84326		49.9967		6.43827		62.0984		171.973		74.9887		7.81497		39.8489		401.52		133.902		426.673		28.7635		193.467		1.91056		10.2881		14.9882		0.815304		0.270432		70.7901		3.10757		0.0500112		142.737		14.7643
	8		49.0295		8.30779		63.7942		5.80648		79.7552		270.709		108.244		8.07516		50.014		424.281		231.738		399.666		49.6329		178.639		5.4251		4.68653		22.1115		0.392181		0.40554		89.4722		2.13953		0.125263		146.1		10.9451
	9		90.6484		11.7083		59.1666		7.43573		109.961		306.214		109.061		7.06112		90.7568		453.789		205.751		359.995		39.9424		220.58		2.24126		1.14599		28.0526		0.745236		0.30875		83.1787		4.90067		0.0859009		212.877		15.3298
	10		63.6339		14.694		50.7026		8.36985		79.8498		232.536		98.5472		6.299		78.9364		373.355		177.785		347.697		32.0435		215.938		3.09332		7.33616		27.9405		0.0530296		0.180245		64.8885		6.00607		0.077058		192.083		13.0059
	11		58.502		13.5821		108.338		6.83875		91.7187		287.147		91.4972		7.7698		74.4636		423.687		215.502		404.581		27.6955		323.813		8.64368		13.9695		24.9492		0.0271424		0.330754		125.185		3.86386		0.0831597		142.085		14.9963
	12		74.2169		14.7888		50.9212		6.5933		67.1743		143.207		75.4068		2.80297		58.521		390.47		153.865		260.08		24.9137		247.729		5.91141		3.41547		18.4439		0.664108		0.350968		77.106		1.27917		0.0591646		116.909		16.772
	13		91.8856		5.61993		80.9233		5.85702		89.7093		172.112		91.2084		5.63298		49.149		402.682		172.439		240.558		39.1702		177.159		10.4983		14.3221		16.8591		0.959413		0.265135		81.4049		1.21488		0.150984		137.018		16.3092
	14		116.564		21.4515		67.1112		12.4583		139.76		225.6		125.332		7.4731		61.0626		467.489		224.239		458.236		40.785		307.875		6.80036		2.82444		21.2879		0.761992		0.271128		78.8449		1.2634		0.21554		160.092		16.6955
	15		85.4742		9.25357		75.1658		9.74203		98.7476		197.041		65.822		9.76664		62.1517		409.086		199.262		433.616		24.5794		264.622		18.6028		9.71736		18.9625		0.393837		0.766274		49.7024		0.410209		0.0737137		153.474		17.9284
	16		88.1693		10.8292		101.063		11.781		121.561		200.989		68.4911		6.55839		46.4056		445.805		269.138		400.396		20.9054		225.501		10.4132		16.061		19.6003		1.87823		0.399424		76.8353		1.9101		0.0356503		136.377		15.9426
	17		155.34		12.3847		59.5008		11.0608		94.3091		250.469		60.7517		4.47073		48.5147		367.151		106.062		531.293		21.6104		176.113		6.42293		12.0826		16.7337		0.215304		0.272376		64.1815		4.88159		0.102116		121.826		12.5749
	18		67.201		9.21895		81.8998		9.03674		73.4427		283.532		28.613		4.77758		43.3879		446.425		302.46		425.162		24.4465		189.279		11.5209		18.7248		17.5053		0.345236		0.273649		68.9618		2.46013		0.269787		138.208		14.7476
	19		104.643		10.0894		93.728		8.22774		115.046		340.536		62.965		4.90639		48.8563		481.045		248.774		376.632		26.3242		375.495		4.01629		1.64746		13.8521		0.364108		0.309922		64.2293		3.55285		0.44064		103.068		15.8345
	20		78.3901		17.9971		80.3345		6.46988		87.4801		230.875		53.4612		7.5322		45.334		455.737		174.653		499.196		32.1116		254.275		12.6129		9.1354		16.0097		1.1077		0.277734		93.3806		5.38411		0.03758		122.818		18.0453
	21		107.193		9.86067		85.4976		10.5798		87.3592		260.211		46.2404		6.52431		46.6507		476.667		159.561		370.051		22.1289		156.619		2.11698		5.88048		14.7536		0.634239		0.152859		68.9694		5.5642		0.166286		108.065		15.5743
	Average		77.8844		10.4928		68.4509		9.09642		86.3805		216.487		83.2513		6.40736		58.7969		404.033		188.955		375.78		30.8827		219.835		7.47974		8.06077		20.0836		0.56093		0.346844		80.4338		3.09796		0.135757		155.922		14.688
